# Supplementary material for: Improving ancient DNA genome assembly
Source: PeerJ. 2017 Apr 5;5:e3126. doi: 10.7717/peerj.3126 (PMC5384568; doi:10.7717/peerj.3126)
Supplement: Supplemental Information 1 [file peerj-05-3126-s001.ods]

## Sheet: Jorgen625_merged
Pipeline with SOAPdenovo2 in the first layer
K	# contigs	N50	N90	avg contig length	>=1000	>=10 000	>=100 000	longest contig	# gaps	% covered >=1X	% covered >=2X
SOAP_K37	476042	162	189	172.86	2689	0	0	5522
SOAP_K47	239910	198	240	227.57	5159	0	0	8507
SOAP_K57	96458	302	591	337	4333	59	0	20710
SOAP_K67	47784	703	1367	476.94	2718	216	0	48796
SOAP_K77	24359	1677	7566	693.95	1348	313	0	64351
SOAP_K87	14496	4489	6785	928.79	1469	240	0	43931
SOAP_K97	10213	2339	3099	1084.57	2784	26	0	17608
SOAP_K107	11564	1056	1287	835.45	3048	0	0	7361
SOAP_K117	12158	628	718	612.91	1103	0	0	4174
SOAP_K127	7468	513	554	526.17	125	0	0	2522
after removing contigs without read support
SOAP_K37filtered	470016	162	189	174.53	2689	0	0	5522
SOAP_K47filtered	238926	198	240	228.29	5159	0	0	8507
SOAP_K57filtered	96210	303	592	337.71	4333	59	0	20710
SOAP_K67filtered	47733	703	1367	477.37	2718	216	0	48796
SOAP_K77filtered	24358	1677	7566	693.97	1348	313	0	64351
SOAP_K87filtered	14496	4489	6785	928.79	1469	240	0	43931
SOAP_K97filtered	10213	2339	3099	1084.57	2784	26	0	17608
SOAP_K107filtered	11564	1056	1287	835.45	3048	0	0	7361
SOAP_K117filtered	12158	628	718	612.91	1103	0	0	4174
SOAP_K127filtered	7468	513	554	526.17	125	0	0	2522
after merging the input contigs with SGA
merged_SGA	29761	2212	4034	985.06	4347	312	7	158198
after removing contigs < 1000bp
merged_SGAfiltered	4347	9764	18247	4236.41	4347	312	7	158198
contigs that could be mapped against the reference tenome of Mycobacterium leprae TN
asembly using different k-mers
SOAP_K37_mapped	35832	182	301	174.13	374	0	0	3164	446	98.94	35.78
SOAP_K47_mapped	16978	645	934	301.56	1159	0	0	6453	327	98.75	25.59
SOAP_K57_mapped	5211	2551	3258	739.25	1030	7	0	14828	222	98.41	8.94
SOAP_K67_mapped	2517	5766	6867	1422.54	670	64	0	36138	173	98.34	4.92
SOAP_K77_mapped	1128	11801	13777	2986.39	385	119	0	44493	143	98.29	2.27
SOAP_K87_mapped	975	8675	10521	3425.71	512	94	0	32139	155	98.28	1.88
SOAP_K97_mapped	1894	2852	3484	1763.54	1078	9	0	15101	321	97.83	3.62
SOAP_K107_mapped	4017	981	1144	817.37	1039	0	0	4615	1193	93.26	6.76
SOAP_K117_mapped	4356	550	611	548.78	197	0	0	1990	2631	68.66	4.2
SOAP_K127_mapped	1884	464	491	476.08	8	0	0	1794	1655	26.53	0.76
after removing contigs without read support
SOAP_K37filtered_mapped	34867	185	304	177.8	374	0	0	3164	436	98.91	35.78
SOAP_K47filtered_mapped	16918	646	936	302.44	1159	0	0	6453	321	98.7	25.61
SOAP_K57filtered_mapped	5206	2551	3258	739.9	1030	7	0	14828	221	98.4	8.94
SOAP_K67filtered_mapped	2517	5766	6867	1422.54	670	64	0	36138	181	98.37	4.91
SOAP_K77filtered_mapped	1128	11801	13777	2986.39	385	119	0	44493	141	98.29	2.27
SOAP_K87filtered_mapped	975	8675	10521	3425.71	512	94	0	32139	155	98.28	1.88
SOAP_K97filtered_mapped	1894	2852	3484	1763.54	1078	9	0	15101	321	97.83	3.62
SOAP_K107filtered_mapped	4017	981	1144	817.37	1039	0	0	4615	1193	93.26	6.76
SOAP_K117filtered_mapped	4356	550	611	548.78	197	0	0	1990	2631	68.66	4.2
SOAP_K127filtered_mapped	1884	464	491	476.08	8	0	0	1794	1655	26.53	0.76
after merging the input contigs with SGA
merged_SGA_mapped	874	23181	29432	4829.03	336	122	0	98581	101	98.63	21.37
after removing contigs < 1000bp
SOAP_K37filtered	374	1286	1393	1330.59	374	0	0	3164	368	15.22	0.01
SOAP_K47filtered	1159	1703	1896	1670.39	1159	0	0	6453	887	58.53	0.33
SOAP_K57filtered	1030	3405	3992	2840.51	1030	7	0	14828	500	88.4	0.81
SOAP_K67filtered	670	6417	7700	4718.55	670	64	0	36138	226	95.1	0.81
SOAP_K77filtered	385	12124	14517	8302.04	385	119	0	44493	124	97.08	0.52
SOAP_K87filtered	512	8833	10571	6264.38	512	94	0	32139	172	96.46	0.73
SOAP_K97filtered	1078	3194	3753	2701.06	1078	9	0	15101	520	87.3	1.3
SOAP_K107filtered	1039	1534	1737	1543.07	1039	0	0	4615	839	48.37	0.55
SOAP_K117filtered	197	1170	1207	1196.55	197	0	0	1990	196	7.15	0.01
SOAP_K127filtered	8	1211	1773	1289	8	0	0	1794	8	0.31	0
merged_SGAfiltered_mapped	336	25377	30511	11819.07	336	122	0	98581	84	98.33	17.76
Pipeline with SOAPdenovo2 in the first layer
K	# contigs	N50	N90	avg contig length	>=1000	>=10 000	>=100 000	longest contig	# gaps	% covered >=1X	% covered >=2X
MEGAHIT_K37	38525	1465	2711	629.15	3637	256	0	44895
MEGAHIT_K47	31814	1822	3437	684.76	3146	304	0	68325
MEGAHIT_K57	28034	1690	5456	706.33	2546	282	3	136292
MEGAHIT_K67	27167	1400	10510	677.29	1645	264	2	123623
MEGAHIT_K77	22047	4172	12159	733.29	1050	308	0	87880
MEGAHIT_K87	19809	3437	5730	731.02	1535	221	0	42390
MEGAHIT_K97	20175	1556	2251	656.25	2936	17	0	15355
MEGAHIT_K107	22443	753	966	542.85	2908	0	0	7361
MEGAHIT_K117	24111	471	553	436.17	951	0	0	4174
MEGAHIT_K127	20196	377	419	377.44	105	0	0	2522
after removing contigs without read support
MEGAHIT_K37filtered	38525	1465	2711	629.15	3637	256	0	44895
MEGAHIT_K47filtered	31814	1822	3437	684.76	3146	304	0	68325
MEGAHIT_K57filtered	28034	1690	5456	706.33	2546	282	3	136292
MEGAHIT_K67filtered	27167	1400	10510	677.29	1645	264	2	123623
MEGAHIT_K77filtered	22047	4172	12159	733.29	1050	308	0	87880
MEGAHIT_K87filtered	19809	3437	5730	731.02	1535	221	0	42390
MEGAHIT_K97filtered	20175	1556	2251	656.25	2936	17	0	15355
MEGAHIT_K107filtered	22443	753	966	542.85	2908	0	0	7361
MEGAHIT_K117filtered	24111	471	553	436.17	951	0	0	4174
MEGAHIT_K127filtered	20196	377	419	377.44	105	0	0	2522
after merging the input contigs with SGA
merged_SGA	22866	10530	18110	1620.8	4416	705	8	136558
after removing contigs < 1000bp
merged_SGAfiltered	4416	18438	25971	6615.76	4416	705	8	136558
contigs that could be mapped against the reference tenome of Mycobacterium leprae TN
asembly using different k-mers
MEGAHIT_K37_mapped	844	7737	9218	3830.48	584	78	0	35534	313	97.37	0.67
MEGAHIT_K47_mapped	586	12400	14036	5554.05	407	111	0	47040	194	97.64	0.57
MEGAHIT_K57_mapped	461	15700	19904	7128.94	320	118	0	58271	143	97.8	0.54
MEGAHIT_K67_mapped	393	20572	25217	8383.74	253	119	0	65609	115	97.91	0.55
MEGAHIT_K77_mapped	491	21377	25327	6716.25	253	115	0	87880	112	98.02	0.97
MEGAHIT_K87_mapped	1002	8675	9864	3344.91	535	89	0	31267	143	98.06	2.26
MEGAHIT_K97_mapped	2447	2406	3055	1409.45	1139	3	0	13505	324	97.62	5.45
MEGAHIT_K107_mapped	4909	862	1018	703.98	961	0	0	4327	1199	93.81	9.34
MEGAHIT_K117_mapped	6257	475	530	461.14	156	0	0	2106	3048	77.24	8.4
MEGAHIT_K127_mapped	4810	369	395	371.64	6	0	0	1832	3403	47.49	5.11
after removing contigs without read support
MEGAHIT_K37filtered_mapped	844	7737	9218	3830.48	584	78	0	35534	313	97.37	0.67
MEGAHIT_K47filtered_mapped	586	12400	14036	5554.05	407	111	0	47040	194	97.64	0.57
MEGAHIT_K57filtered_mapped	461	15700	19904	7128.94	320	118	0	58271	143	97.8	0.54
MEGAHIT_K67filtered_mapped	393	20572	25217	8383.74	253	119	0	65609	115	97.91	0.55
MEGAHIT_K77filtered_mapped	491	21377	25327	6716.25	253	115	0	87880	112	98.02	0.97
MEGAHIT_K87filtered_mapped	1002	8675	9864	3344.91	535	89	0	31267	143	98.06	2.26
MEGAHIT_K97filtered_mapped	2447	2406	3055	1409.45	1139	3	0	13505	324	97.62	5.45
MEGAHIT_K107filtered_mapped	4909	862	1018	703.98	961	0	0	4327	1199	93.81	9.34
MEGAHIT_K117filtered_mapped	6257	475	530	461.14	156	0	0	2106	3048	77.24	8.4
MEGAHIT_K127filtered_mapped	4810	369	395	371.64	6	0	0	1832	3403	47.49	5.11
after merging the input contigs with SGA
merged_SGA_mapped	1188	19356	23080	7059.87	668	293	1	109259	94	98.81	76.52
after removing contigs < 1000bp
MEGAHIT_K37_filter_lepra	584	7935	9339	5343.58	584	78	0	35534	314	95.19	0.24
MEGAHIT_K47_filter_lepra	407	12536	14273	7812.33	407	111	0	47040	193	96.44	0.22
MEGAHIT_K57_filter_lepra	320	15902	19967	10091.22	320	118	0	58271	151	96.92	0.23
MEGAHIT_K67_filter_lepra	253	20705	25307	12831.03	253	119	0	65609	120	97.26	0.21
MEGAHIT_K77_filter_lepra	253	21863	25526	12765.44	253	115	0	87880	108	97.38	0.27
MEGAHIT_K87_filter_lepra	535	8908	10357	5994.78	535	89	0	31267	165	96.4	0.79
MEGAHIT_K97_filter_lepra	1139	2984	3475	2504.65	1139	3	0	13505	561	85.46	1.36
MEGAHIT_K107_filter_lepra	961	1464	1635	1484.92	961	0	0	4327	802	43.14	0.4
MEGAHIT_K117_filter_lepra	156	1159	1197	1187.79	156	0	0	2106	156	5.62	0
MEGAHIT_K127_filter_lepra	6	1211	1408	1274.67	6	0	0	1832	6	0.23	0
merged_SGAfiltered_mapped	668	19758	24064	12245.33	668	293	1	109259	80	98.37	75.8
Programs that can create contigs using multiple k-mers
original assemblies
SOAPdenovo2	310680	223	276	242.14	4695	131	0	27661
IDBA	31170	3216	7392	846.06	2369	282	18	251555
MEGAHIT	33574	2668	6882	823.3	2279	327	10	369327
SGA	201285	256	278	245.73	877	0	0	3140
after removing contigs without read support
SOAPdenovo2	310607	223	276	242.17	4695	131	0	27661
IDBA	31170	3216	7392	846.06	2369	282	18	251555
MEGAHIT	33574	2668	6882	823.3	2279	327	10	369327
SGA	201285	256	278	245.73	877	0	0	3140
after removing contigs < 1000bp
SOAPdenovo2	816	5159	6256	3927.72	816	42	0	19792	239	95.03	2.07
IDBA	174	33046	39673	18322.74	174	95	1	102246	112	97.21	0.07
MEGAHIT	175	28410	33182	16777.46	175	95	0	91499	106	88.44	0.21
SGA	105	1166	1227	1203.29	105	0	0	2020	106	3.43	0

## Sheet: Jorgen625_paired
Pipeline with SOAPdenovo2 in the first layer
K	# contigs	N50	N90	avg contig length	>=1000	>=10 000	>=100 000	longest contig	# gaps	% covered >=1X	% covered >=2X
SOAP_K37	419307	162	205	164.55	3548	0	0	6353
SOAP_K47	163551	244	330	246.82	4988	2	0	12069
SOAP_K57	62349	552	1049	402.19	3364	133	0	31299
SOAP_K67	29882	1106	6760	608.03	1415	296	0	80280
SOAP_K77	16654	5420	8587	846.07	1189	296	0	41086
SOAP_K87	10988	2910	3772	1040.26	2461	54	0	20394
SOAP_K97	10866	1246	1505	890.67	3283	0	0	8339
SOAP_K107	12973	605	693	579.95	1010	0	0	3062
SOAP_K117	5704	441	469	452.73	19	0	0	1642
SOAP_K127	154	419	432	438.94	1	0	0	1035
after removing contigs without read support
SOAP_K37filtered	407538	163	207	167.95	3548	0	0	6353
SOAP_K47filtered	162460	244	331	248.11	4988	2	0	12069
SOAP_K57filtered	62150	553	1050	403.29	3364	133	0	31299
SOAP_K67filtered	29836	1107	6760	608.85	1415	296	0	80280
SOAP_K77filtered	16653	5420	8587	846.12	1189	296	0	41086
SOAP_K87filtered	10988	2910	3772	1040.26	2461	54	0	20394
SOAP_K97filtered	10866	1246	1505	890.67	3283	0	0	8339
SOAP_K107filtered	12973	605	693	579.95	1010	0	0	3062
SOAP_K117filtered	5704	441	469	452.73	19	0	0	1642
SOAP_K127filtered	154	419	432	438.94	1	0	0	1035
after merging the input contigs with SGA
merged_SGA	25604	2381	4680	1026.52	3950	295	8	115605
after removing contigs < 1000bp
merged_SGAfiltered	3950	12627	23158	4326.06	3950	295	8	115605
contigs that could be mapped against the reference tenome of Mycobacterium leprae TN
asembly using different k-mers
SOAP_K37_mapped	45069	173	262	126.29	179	0	0	2631	443	99.4	28.95
SOAP_K47_mapped	14834	822	1064	286.65	1089	0	0	6698	372	99.07	12.4
SOAP_K57_mapped	4292	3315	4076	831.85	939	10	0	18616	278	98.8	4.36
SOAP_K67_mapped	1157	13322	16240	2877.34	366	114	0	52694	210	98.52	1.37
SOAP_K77_mapped	669	13503	16469	4893.91	335	116	0	41086	149	98.32	0.93
SOAP_K87_mapped	1243	4738	5840	2656.7	822	33	0	20394	189	98.15	2.22
SOAP_K97_mapped	3185	1414	1699	1053.27	1248	0	0	6903	669	96.42	5.82
SOAP_K107_mapped	4920	595	677	571.27	350	0	0	3062	2516	80.04	5.67
SOAP_K117_mapped	1989	435	465	448.62	12	0	0	1412	1749	26.66	0.54
SOAP_K127_mapped	48	454	474	475.52	1	0	0	1035	46	0.69	0.01
after removing contigs without read support
SOAP_K37filtered_mapped	43533	180	269	128.72	179	0	0	2631	420	99.41	28.86
SOAP_K47filtered_mapped	14740	823	1065	288.08	1089	0	0	6698	371	99.05	12.4
SOAP_K57filtered_mapped	4282	3315	4076	833.65	939	10	0	18616	281	98.79	4.37
SOAP_K67filtered_mapped	1153	13322	16240	2887.08	366	114	0	52694	189	98.5	1.38
SOAP_K77filtered_mapped	669	13503	16469	4893.91	335	116	0	41086	155	98.36	0.92
SOAP_K87filtered_mapped	1243	4738	5840	2656.7	822	33	0	20394	189	98.15	2.22
SOAP_K97filtered_mapped	3185	1414	1699	1053.27	1248	0	0	6903	669	96.42	5.82
SOAP_K107filtered_mapped	4920	595	677	571.27	350	0	0	3062	2516	80.04	5.67
SOAP_K117filtered_mapped	1989	435	465	448.62	12	0	0	1412	1749	26.66	0.54
SOAP_K127filtered_mapped	48	454	474	475.52	1	0	0	1035	46	0.69	0.01
after merging the input contigs with SGA
merged_SGA_mapped	1220	20805	26843	3708.58	419	133	0	88646	127	98.82	27.42
after removing contigs < 1000bp
SOAP_K37_filter_lepra	179	1216	1256	1235.98	179	0	0	2631	177	6.68	0
SOAP_K47_filter_lepra	1089	1690	1899	1661.18	1089	0	0	6698	912	54.63	0.18
SOAP_K57_filter_lepra	939	3949	4720	3166.05	939	10	0	18616	464	90.1	0.61
SOAP_K67_filter_lepra	366	13901	16561	8719.2	366	114	0	52694	133	96.83	0.32
SOAP_K77_filter_lepra	335	13627	16692	9563.5	335	116	0	41086	123	97.18	0.37
SOAP_K87_filter_lepra	822	4944	6156	3813.69	822	33	0	20394	271	94.32	1.19
SOAP_K97_filter_lepra	1248	1884	2160	1830.88	1248	0	0	6903	834	68.66	0.97
SOAP_K107_filter_lepra	350	1238	1319	1278.99	350	0	0	3062	335	13.61	0.04
SOAP_K117_filter_lepra	12	1120	1200	1146.92	12	0	0	1412	12	0.42	0
SOAP_K127_filter_lepra	1	1035	1035	1035	1	0	0	1035	2	0.03	0
merged_SGAfiltered_mapped	419	23308	27734	10031.86	419	133	0	88646	86	98.19	22.41
Pipeline with SOAPdenovo2 in the first layer
K	# contigs	N50	N90	avg contig length	>=1000	>=10 000	>=100 000	longest contig	# gaps	% covered >=1X	% covered >=2X
MEGAHIT_K37	62955	469	684	434.18	4733	0	0	8709
MEGAHIT_K47	47842	735	1179	503.52	4834	17	0	15988
MEGAHIT_K57	36726	962	1815	568.92	2981	189	0	47829
MEGAHIT_K67	29167	1096	7521	619.18	1280	297	0	80280
MEGAHIT_K77	16634	4955	7756	843.67	1251	274	0	41086
MEGAHIT_K87	11141	2641	3421	1021.36	2611	42	0	20289
MEGAHIT_K97	11370	1138	1373	848.23	3186	0	0	6903
MEGAHIT_K107	14487	553	628	534.56	783	0	0	2508
MEGAHIT_K117	8883	381	407	392.89	13	0	0	1642
MEGAHIT_K127	807	328	336	339.29	2	0	0	1073
Pipeline with SOAPdenovo2 in the first layer
MEGAHIT_K37filtered	62955	469	684	434.18	4733	0	0	8709
MEGAHIT_K47filtered	47842	735	1179	503.52	4834	17	0	15988
MEGAHIT_K57filtered	36726	962	1815	568.92	2981	189	0	47829
MEGAHIT_K67filtered	29167	1096	7521	619.18	1280	297	0	80280
MEGAHIT_K77filtered	16634	4955	7756	843.67	1251	274	0	41086
MEGAHIT_K87filtered	11141	2641	3421	1021.36	2611	42	0	20289
MEGAHIT_K97filtered	11370	1138	1373	848.23	3186	0	0	6903
MEGAHIT_K107filtered	14487	553	628	534.56	783	0	0	2508
MEGAHIT_K117filtered	8883	381	407	392.89	13	0	0	1642
MEGAHIT_K127filtered	807	328	336	339.29	2	0	0	1073
after merging the input contigs with SGA
merged_SGA	31936	3400	5714	1458.93	9645	688	0	80280
after removing contigs < 1000bp
merged_SGAfiltered	9645	6115	8752	3736.64	9645	688	0	80280
contigs that could be mapped against the reference tenome of Mycobacterium leprae TN
asembly using different k-mers
MEGAHIT_K37_mapped	5100	761	902	607.84	756	0	0	3761	2809	90.4	2.57
MEGAHIT_K47_mapped	2939	1665	1995	1119.99	1200	0	0	6980	1002	96.17	2.68
MEGAHIT_K57_mapped	1247	4686	5667	2636.78	824	30	0	19209	279	97.65	1.63
MEGAHIT_K67_mapped	495	15491	17801	6592.37	333	124	0	52690	115	97.92	0.7
MEGAHIT_K77_mapped	462	13000	16321	7038.91	355	112	0	41086	106	97.99	0.68
MEGAHIT_K87_mapped	1229	4152	5122	2682.68	891	26	0	17297	162	97.88	2.31
MEGAHIT_K97_mapped	3342	1302	1531	1002.08	1215	0	0	6903	713	95.97	6.13
MEGAHIT_K107_mapped	5420	553	622	532.74	274	0	0	2508	2633	81.48	6.6
MEGAHIT_K117_mapped	3155	378	403	390.49	8	0	0	1424	2607	36.35	1.21
MEGAHIT_K127_mapped	253	328	338	345.51	2	0	0	1073	249	2.67	0.01
after removing contigs without read support
MEGAHIT_K37filtered_mapped	5100	761	902	607.84	756	0	0	3761	2809	90.4	2.57
MEGAHIT_K47filtered_mapped	2939	1665	1995	1119.99	1200	0	0	6980	1002	96.17	2.68
MEGAHIT_K57filtered_mapped	1247	4686	5667	2636.78	824	30	0	19209	279	97.65	1.63
MEGAHIT_K67filtered_mapped	495	15491	17801	6592.37	333	124	0	52690	115	97.92	0.7
MEGAHIT_K77filtered_mapped	462	13000	16321	7038.91	355	112	0	41086	106	97.99	0.68
MEGAHIT_K87filtered_mapped	1229	4152	5122	2682.68	891	26	0	17297	162	97.88	2.31
MEGAHIT_K97filtered_mapped	3342	1302	1531	1002.08	1215	0	0	6903	713	95.97	6.13
MEGAHIT_K107filtered_mapped	5420	553	622	532.74	274	0	0	2508	2633	81.48	6.6
MEGAHIT_K117filtered_mapped	3155	378	403	390.49	8	0	0	1424	2607	36.35	1.21
MEGAHIT_K127filtered_mapped	253	328	338	345.51	2	0	0	1073	249	2.67	0.01
after merging the input contigs with SGA
merged_SGA_mapped	4664	6407	9156	2535.82	2428	244	0	52690	85	98.77	95.12
after removing contigs < 1000bp
MEGAHIT_K37_filter_lepra	756	1392	1519	1427.68	756	0	0	3761	699	32.96	0.06
MEGAHIT_K47_filter_lepra	1200	2146	2447	1994.27	1200	0	0	6980	838	72.46	0.49
MEGAHIT_K57_filter_lepra	824	4985	5919	3749.22	824	30	0	19209	339	93.46	0.79
MEGAHIT_K67_filter_lepra	333	15633	17809	9614.34	333	124	0	52690	125	97.1	0.37
MEGAHIT_K77_filter_lepra	355	13332	16552	9026.54	355	112	0	41086	122	97.13	0.43
MEGAHIT_K87_filter_lepra	891	4460	5343	3486.54	891	26	0	17297	309	93.36	1.27
MEGAHIT_K97_filter_lepra	1215	1780	2003	1747.83	1215	0	0	6903	855	63.85	0.85
MEGAHIT_K107_filter_lepra	274	1226	1294	1260.66	274	0	0	2508	267	10.47	0.02
MEGAHIT_K117_filter_lepra	8	1258	1316	1191.75	8	0	0	1424	8	0.29	0
MEGAHIT_K127_filter_lepra	2	1073	1073	1052	2	0	0	1073	2	0.06	0
SGA_merged_filter_lepra	2428	7783	10418	4331.2	2428	244	0	52690	92	98.23	92.48
Programs that can create contigs using multiple k-mers
original assemblies
SOAPdenovo2	267057	232	292	248.54	4090	238	0	54313
IDBA	18124	4429	10349	1124.31	2601	183	21	257984
MEGAHIT	29913	2198	4382	878.1	3039	284	3	122135
SGA	44261	624	1215	385.89	3195	11	0	14832
after removing contigs without read support
SOAPdenovo2	266949	232	292	248.59	4090	238	0	54313
IDBA	18124	4429	10349	1124.31	2601	183	21	257984
MEGAHIT	29913	2198	4382	878.1	3039	284	3	122135
SGA	44196	625	1216	386.3	3195	11	0	14832
after filtering out contigs that can be mapped against Mycobacterium leprae >1000bp
SOAPdenovo2	717	6401	8021	4696.03	717	66	0	33903	186	96.34	2.07
IDBA	164	35419	42458	20152.66	164	88	4	118220	118	97.23	0.04
MEGAHIT	573	8366	10152	5802.76	573	96	0	35543	182	96.63	1.01
SGA	105	1166	1227	1203.29	105	0	0	2020	944	70.64	1.16

## Sheet: Jorgen625_single
Pipeline with SOAPdenovo2 in the first layer
K	# contigs	N50	N90	avg contig length	>=1000	>=10 000	>=100 000	longest contig	# gaps	% covered >=1X	% covered >=2X
SOAP_K37	307881	151	177	186.06	3734	156	0	43284
SOAP_K47	118241	244	532	270.04	2174	279	1	100184
SOAP_K57	25082	2675	13402	667.17	1200	269	3	182592
SOAP_K67	16917	6206	9948	831.2	1099	291	0	67110
SOAP_K77	12067	3662	5050	982.31	1947	133	0	38105
SOAP_K87	10325	1686	2111	978.21	3254	1	0	10798
SOAP_K97	12591	797	944	690.15	2228	0	0	4444
SOAP_K107	11377	482	530	484.38	188	0	0	2163
SOAP_K117	2231	406	427	419.99	4	0	0	1108
SOAP_K127	17	441	533	492.71	0	0	0	975
after removing contigs without read support
SOAP_K37filtered	306684	151	178	186.63	3734	156	0	43284
SOAP_K47filtered	117968	244	533	270.55	2174	279	1	100184
SOAP_K57filtered	25018	2742	13402	668.72	1200	269	3	182592
SOAP_K67filtered	16915	6206	9948	831.29	1099	291	0	67110
SOAP_K77filtered	12067	3662	5050	982.31	1947	133	0	38105
SOAP_K87filtered	10325	1686	2111	978.21	3254	1	0	10798
SOAP_K97filtered	12591	797	944	690.15	2228	0	0	4444
SOAP_K107filtered	11377	482	530	484.38	188	0	0	2163
SOAP_K117filtered	2231	406	427	419.99	4	0	0	1108
SOAP_K127filtered	17	441	533	492.71	0	0	0	975
after merging the input contigs with SGA
merged_SGA	1752	57946	81390	5369.49	610	148	22	288782
after removing contigs < 1000bp
merged_SGAfiltered	610	66254	95500	14234.95	610	148	22	288782
contigs that could be mapped against the reference tenome of Mycobacterium leprae TN
asembly using different k-mers
SOAP_K37_mapped	4481	3618	4434	796.21	905	16	0	22341	363	98.45	4.65
SOAP_K47_mapped	1586	13733	16393	2121.22	352	116	0	52222	255	98.35	1.81
SOAP_K57_mapped	664	23032	27296	4945.95	221	111	0	71198	184	98.27	0.63
SOAP_K67_mapped	592	17373	20398	5516.73	299	123	0	55935	152	98.24	0.68
SOAP_K77_mapped	849	8092	9560	3857.63	551	80	0	38105	161	98.2	1.18
SOAP_K87_mapped	2087	2450	3008	1591.68	1160	1	0	10798	319	97.75	3.48
SOAP_K97_mapped	4293	892	1058	755.47	948	0	0	4444	1357	92.73	6.15
SOAP_K107_mapped	4427	483	530	484.41	82	0	0	2163	3012	62.39	3.02
SOAP_K117_mapped	813	407	429	420.39	3	0	0	1108	776	10.37	0.07
SOAP_K127_mapped	8	555	783	603	0	0	0	975	8	0.15	0
after removing contigs without read support
SOAP_K37filtered_mapped	4452	3618	4434	801.11	905	16	0	22341	375	98.47	4.63
SOAP_K47filtered_mapped	1577	13733	16393	2133.03	352	116	0	52222	262	98.35	1.81
SOAP_K57filtered_mapped	662	23032	27296	4960.72	221	111	0	71198	192	98.28	0.62
SOAP_K67filtered_mapped	592	17373	20398	5516.73	299	123	0	55935	157	98.24	0.67
SOAP_K77filtered_mapped	849	8092	9560	3857.63	551	80	0	38105	161	98.2	1.18
SOAP_K87filtered_mapped	2087	2450	3008	1591.68	1160	1	0	10798	319	97.75	3.48
SOAP_K97filtered_mapped	4293	892	1058	755.47	948	0	0	4444	1357	92.73	6.15
SOAP_K107filtered_mapped	4427	483	530	484.41	82	0	0	2163	3012	62.39	3.02
SOAP_K117filtered_mapped	813	407	429	420.39	3	0	0	1108	776	10.37	0.07
SOAP_K127filtered_mapped	8	555	783	603	0	0	0	975	8	0.15	0
after merging the input contigs with SGA
merged_SGA_mapped	149	42136	52558	22584.26	133	86	6	135656	89	96.87	1.9
after removing contigs < 1000bp
SOAP_K37filtered	905	4206	4909	3313.81	905	16	0	22341	437	91.08	0.46
SOAP_K47filtered	352	14383	16972	9029.55	352	116	0	52222	150	96.67	0.22
SOAP_K57filtered	221	23534	27309	14509.88	221	111	0	71198	120	97.19	0.12
SOAP_K67filtered	299	17637	20424	10729.62	299	123	0	55935	124	97.26	0.26
SOAP_K77filtered	551	8221	9709	5783.11	551	80	0	38105	174	96.23	0.64
SOAP_K87filtered	1160	2899	3371	2447.99	1160	1	0	10798	568	85.48	1.19
SOAP_K97filtered	948	1464	1607	1492.89	948	0	0	4444	792	42.82	0.33
SOAP_K107filtered	82	1174	1234	1207.61	82	0	0	2163	81	3.02	0
SOAP_K117filtered	3	1042	1108	1061	3	0	0	1108	3	0.1	0
SOAP_K127filtered	0	0	null	NaN	0	0	0	0	0	0	0
merged_SGAfiltered_mapped	133	42136	52880	25225.01	133	86	6	135656	88	96.81	1.81
Pipeline with MEGAHIT in the first layer
K	# contigs	N50	N90	avg contig length	>=1000	>=10 000	>=100 000	longest contig	# gaps	% covered >=1X	% covered >=2X
MEGAHIT_K37	64900	462	673	432.68	4823	0	0	8709
MEGAHIT_K47	49103	737	1200	502.17	4970	18	0	15988
MEGAHIT_K57	37556	982	1809	568.33	3146	190	0	47829
MEGAHIT_K67	29749	1069	7541	619.13	1350	290	0	80280
MEGAHIT_K77	16972	5687	9170	843.6	1125	300	0	41086
MEGAHIT_K87	11135	3044	4008	1039.97	2337	69	0	21705
MEGAHIT_K97	10859	1260	1541	900.44	3286	0	0	8339
MEGAHIT_K107	14510	580	666	554.43	988	0	0	3154
MEGAHIT_K117	9650	385	413	396.49	15	0	0	1654
MEGAHIT_K127	895	332	340	341.85	2	0	0	1073
after removing contigs without read support
MEGAHIT_K37filtered	64900	462	673	432.68	4823	0	0	8709
MEGAHIT_K47filtered	49103	737	1200	502.17	4970	18	0	15988
MEGAHIT_K57filtered	37556	982	1809	568.33	3146	190	0	47829
MEGAHIT_K67filtered	29749	1069	7541	619.13	1350	290	0	80280
MEGAHIT_K77filtered	16972	5687	9170	843.6	1125	300	0	41086
MEGAHIT_K87filtered	11135	3044	4008	1039.97	2337	69	0	21705
MEGAHIT_K97filtered	10859	1260	1541	900.44	3286	0	0	8339
MEGAHIT_K107filtered	14510	580	666	554.43	988	0	0	3154
MEGAHIT_K117filtered	9650	385	413	396.49	15	0	0	1654
MEGAHIT_K127filtered	895	332	340	341.85	2	0	0	1073
after merging the input contigs with SGA
merged_SGA	32561	3476	5844	1468.76	9768	698	0	80280
after removing contigs < 1000bp
merged_SGAfiltered	9768	6203	9157	3800.83	9768	698	0	80280
contigs that could be mapped against the reference tenome of Mycobacterium leprae TN
asembly using different k-mers
MEGAHIT_K37_mapped	5119	759	899	605.43	753	0	0	3761	2829	90.34	2.58
MEGAHIT_K47_mapped	2951	1658	1994	1116.1	1198	0	0	6980	1013	96.16	2.68
MEGAHIT_K57_mapped	1255	4671	5667	2622.9	827	30	0	19209	280	97.64	1.64
MEGAHIT_K67_mapped	483	16240	18567	6761.09	321	126	0	52690	115	97.92	0.68
MEGAHIT_K77_mapped	416	14637	18445	7816.13	314	118	0	41086	109	98	0.59
MEGAHIT_K87_mapped	1050	4990	6220	3130.5	779	40	0	21705	144	97.94	1.96
MEGAHIT_K97_mapped	3047	1442	1732	1101.32	1232	0	0	6903	580	96.48	5.82
MEGAHIT_K107_mapped	5396	579	657	553.14	343	0	0	2853	2414	83.96	7.1
MEGAHIT_K117_mapped	3422	381	407	393.4	10	0	0	1564	2741	39.5	1.51
MEGAHIT_K127_mapped	281	329	339	345.9	2	0	0	1073	276	2.96	0.01
after removing contigs without read support
MEGAHIT_K37filtered_mapped	5119	759	899	605.43	753	0	0	3761	2829	90.34	2.58
MEGAHIT_K47filtered_mapped	2951	1658	1994	1116.1	1198	0	0	6980	1013	96.16	2.68
MEGAHIT_K57filtered_mapped	1255	4671	5667	2622.9	827	30	0	19209	280	97.64	1.64
MEGAHIT_K67filtered_mapped	483	16240	18567	6761.09	321	126	0	52690	115	97.92	0.68
MEGAHIT_K77filtered_mapped	416	14637	18445	7816.13	314	118	0	41086	109	98	0.59
MEGAHIT_K87filtered_mapped	1050	4990	6220	3130.5	779	40	0	21705	144	97.94	1.96
MEGAHIT_K97filtered_mapped	3047	1442	1732	1101.32	1232	0	0	6903	580	96.48	5.82
MEGAHIT_K107filtered_mapped	5396	579	657	553.14	343	0	0	2853	2414	83.96	7.1
MEGAHIT_K117filtered_mapped	3422	381	407	393.4	10	0	0	1564	2741	39.5	1.51
MEGAHIT_K127filtered_mapped	281	329	339	345.9	2	0	0	1073	276	2.96	0.01
after merging the input contigs with SGA
merged_SGA_mapped	4629	6750	9539	2592.79	2422	250	0	52690	83	98.75	95.28
after removing contigs < 1000bp
MEGAHIT_K37_filter_lepra	753	1392	1513	1427.14	753	0	0	3761	696	32.81	0.06
MEGAHIT_K47_filter_lepra	1198	2147	2448	1994.32	1198	0	0	6980	845	72.28	0.47
MEGAHIT_K57_filter_lepra	827	4984	5897	3737.06	827	30	0	19209	340	93.45	0.8
MEGAHIT_K67_filter_lepra	321	16551	18588	9979.51	321	126	0	52690	125	97.1	0.35
MEGAHIT_K77_filter_lepra	314	14733	18744	10212.57	314	118	0	41086	114	97.23	0.37
MEGAHIT_K87_filter_lepra	779	5244	6534	4026.27	779	40	0	21705	258	94.47	1.13
MEGAHIT_K97_filter_lepra	1232	1921	2190	1860.72	1232	0	0	6903	823	68.9	0.97
MEGAHIT_K107_filter_lepra	343	1236	1320	1280.34	343	0	0	2853	332	13.35	0.03
MEGAHIT_K117_filter_lepra	10	1120	1316	1193.4	10	0	0	1564	10	0.36	0
MEGAHIT_K127_filter_lepra	2	1073	1073	1052	2	0	0	1073	2	0.06	0
merged_SGAfiltered_mapped	2422	8125	10905	4421.96	2422	250	0	52690	96	98.25	92.73
Programs that can create contigs using multiple k-mers
original assemblies
SOAPdenovo2	216899	221	283	246.57	2871	231	7	238550
IDBA	40125	1382	3722	715.95	2797	288	9	154140
MEGAHIT	31393	1578	2774	836.21	4302	216	0	50942
SGA	47274	559	1121	375	3279	8	0	14843
after removing contigs without read support
SOAPdenovo2	216897	221	283	246.57	2871	231	7	238550
IDBA	40124	1382	3722	715.96	2797	288	9	154140
MEGAHIT	31393	1578	2774	836.21	4302	216	0	50942
SGA	47274	559	1121	375	3279	8	0	14843
after removing contigs < 1000bp
SOAPdenovo2	249	21909	25495	13210.26	249	114	0	99866	103	97.8	0.5
IDBA	273	20137	24262	12208.7	273	124	1	104179	124	97.02	0.2
MEGAHIT	1141	3416	4025	2831.51	1141	12	0	16693	522	88.9	1.32
SGA	1157	2199	2455	1997.31	1157	0	0	8640	952	69.01	0.97

## Sheet: OBS137_merged
Pipeline with SOAPdenovo2 in the first layer
K	# contigs	N50	N90	avg contig length	>=1000	>=10 000	>=100 000	longest contig	# gaps	% covered >=1X	% covered >=2X
SOAP_K37	3295421	75	115	67	902	0	0	3891
SOAP_K47	1594521	82	95	78.97	1761	0	0	6425
SOAP_K57	866216	86	111	90.85	1759	0	0	7400
SOAP_K67	479200	96	127	104.17	875	0	0	6168
SOAP_K77	263949	110	147	118.12	223	0	0	3364
SOAP_K87	124392	122	163	130.88	53	0	0	3788
SOAP_K97	35360	144	187	151.98	24	0	0	1562
SOAP_K107	8684	194	232	187.04	4	0	0	1439
SOAP_K117	2502	317	376	222.97	4	0	0	1405
SOAP_K127	699	402	428	273.26	1	0	0	1047
after removing contigs without read support
SOAP_K37filtered	2924715	75	117	70.5	902	0	0	3891
SOAP_K47filtered	1469871	87	95	81.44	1761	0	0	6425
SOAP_K57filtered	815353	91	113	92.75	1759	0	0	7400
SOAP_K67filtered	463289	99	129	105.3	875	0	0	6168
SOAP_K77filtered	259353	111	147	118.76	223	0	0	3364
SOAP_K87filtered	123734	123	164	131.09	53	0	0	3788
SOAP_K97filtered	35338	144	187	152.01	24	0	0	1562
SOAP_K107filtered	8684	194	232	187.04	4	0	0	1439
SOAP_K117filtered	2502	317	376	222.97	4	0	0	1405
SOAP_K127filtered	699	402	428	273.26	1	0	0	1047
after merging the input contigs with SGA
merged_SGA	454657	119	155	123.42	3271	11	0	17061
after removing contigs < 1000bp
merged_SGAfiltered	3271	2538	3037	2203.28	3271	11	0	17061
contigs that could be mapped against the reference tenome of Mycobacterium leprae TN
asembly using different k-mers
SOAP_K37_mapped	136361	75	134	88.7	687	0	0	3891	601	97.98	21.36
SOAP_K47_mapped	92187	124	238	117.51	1346	0	0	6425	907	97.49	14.55
SOAP_K57_mapped	59222	207	385	153.25	1049	0	0	5324	2032	95.33	12.18
SOAP_K67_mapped	39932	249	312	178.3	185	0	0	4100	5081	83.01	10.54
SOAP_K77_mapped	22713	243	269	181.45	16	0	0	1705	5308	46.33	6.08
SOAP_K87_mapped	9542	175	223	171.64	8	0	0	1361	1755	13.6	3.71
SOAP_K97_mapped	2845	195	195	180.6	4	0	0	1092	510	3.72	1.87
SOAP_K107_mapped	556	353	392	261.72	0	0	0	990	223	1.09	0.4
SOAP_K117_mapped	155	432	463	416.02	1	0	0	1064	57	0.38	0.17
SOAP_K127_mapped	75	503	559	513.35	0	0	0	996	40	0.27	0.13
after removing contigs without read support
SOAP_K37filtered_mapped	129747	84	138	91.12	687	0	0	3891	598	97.98	21.34
SOAP_K47filtered_mapped	91112	131	244	118.3	1346	0	0	6425	901	97.5	14.56
SOAP_K57filtered_mapped	59141	207	385	153.38	1049	0	0	5324	2029	95.34	12.19
SOAP_K67filtered_mapped	39922	249	312	178.33	185	0	0	4100	5078	83.01	10.54
SOAP_K77filtered_mapped	22712	243	269	181.46	16	0	0	1705	5301	46.36	6.08
SOAP_K87filtered_mapped	9542	175	223	171.64	8	0	0	1361	1762	13.57	3.7
SOAP_K97filtered_mapped	2845	195	195	180.6	4	0	0	1092	509	3.72	1.92
SOAP_K107filtered_mapped	556	353	392	261.72	0	0	0	990	223	1.09	0.4
SOAP_K117filtered_mapped	155	432	463	416.02	1	0	0	1064	57	0.38	0.17
SOAP_K127filtered_mapped	75	503	559	513.35	0	0	0	996	40	0.27	0.13
after merging the input contigs with SGA
merged_SGA_mapped	29348	930	1417	315.12	1960	5	0	13420	680	96.86	34.46
after removing contigs < 1000bp
SOAP_K37filtered	687	1300	1410	1342.26	687	0	0	3891	668	19.77	0.02
SOAP_K47filtered	1346	1611	1803	1605.89	1346	0	0	6425	1165	46.17	0.15
SOAP_K57filtered	1049	1470	1597	1473.03	1049	0	0	5324	939	32.93	0.11
SOAP_K67filtered	185	1253	1303	1292.31	185	0	0	4100	194	4.74	0
SOAP_K77filtered	16	1152	1209	1221.13	16	0	0	1705	18	0.35	0
SOAP_K87filtered	8	1104	1169	1122	8	0	0	1361	9	0.13	0
SOAP_K97filtered	4	1072	1072	1055.5	4	0	0	1092	9	0.06	0
SOAP_K107filtered	0	0	null	NaN	0	0	0	0	0		0
SOAP_K117filtered	1	1064	1064	1064	1	0	0	1064	2	0.01	0
SOAP_K127filtered	0	0	null	NaN	0	0	0	0	0		0
merged_SGAfiltered_mapped	1960	2633	3101	2281.9	1960	5	0	13420	842	83.48	10.28
Pipeline with MEGAHIT in the first layer
K	# contigs	N50	N90	avg contig length	>=1000	>=10 000	>=100 000	longest contig	# gaps	% covered >=1X	% covered >=2X
MEGAHIT_K37	47261	324	396	343.7	1458	0	0	5169
MEGAHIT_K47	39000	361	480	377.51	1957	0	0	6914
MEGAHIT_K57	35551	364	484	375.71	1780	0	0	7432
MEGAHIT_K67	35173	316	374	334.73	837	0	0	5847
MEGAHIT_K77	22371	312	348	329.92	173	0	0	4506
MEGAHIT_K87	11334	317	343	330.78	46	0	0	6843
MEGAHIT_K97	5343	336	361	338.64	19	0	0	1741
MEGAHIT_K107	4165	324	349	310.29	6	0	0	1610
MEGAHIT_K117	2305	334	357	327.21	5	0	0	1405
MEGAHIT_K127	1258	336	357	335.15	2	0	0	1104
after removing contigs without read support
MEGAHIT_K37filtered	47261	324	396	343.7	1458	0	0	5169
MEGAHIT_K47filtered	39000	361	480	377.51	1957	0	0	6914
MEGAHIT_K57filtered	35551	364	484	375.71	1780	0	0	7432
MEGAHIT_K67filtered	35173	316	374	334.73	837	0	0	5847
MEGAHIT_K77filtered	22371	312	348	329.92	173	0	0	4506
MEGAHIT_K87filtered	11334	317	343	330.78	46	0	0	6843
MEGAHIT_K97filtered	5343	336	361	338.64	19	0	0	1741
MEGAHIT_K107filtered	4165	324	349	310.29	6	0	0	1610
MEGAHIT_K117filtered	2305	334	357	327.21	5	0	0	1405
MEGAHIT_K127filtered	1258	336	357	335.15	2	0	0	1104
after merging the input contigs with SGA
merged_SGA	31629	772	1065	667.73	4523	2	0	11418
after removing contigs < 1000bp
merged_SGAfiltered	4523	2089	2426	1953.25	4523	2	0	11418
contigs that could be mapped against the reference tenome of Yersinia Pestis CO92
asembly using different k-mers
MEGAHIT_K37_mapped	6462	873	1038	665.78	1196	0	0	5169	2912	87.45	2.55
MEGAHIT_K47_mapped	5395	1229	1492	842.9	1538	0	0	6914	1821	91.18	2.93
MEGAHIT_K57_mapped	7843	752	910	588.67	1078	0	0	5324	2649	89.41	4.58
MEGAHIT_K67_mapped	11522	390	449	373.45	190	0	0	4999	5292	79.37	5.76
MEGAHIT_K77_mapped	7539	308	337	319.35	11	0	0	1606	5362	44.05	2.06
MEGAHIT_K87_mapped	2279	307	325	322.68	8	0	0	1607	1668	11.17	0.54
MEGAHIT_K97_mapped	607	352	382	364.32	4	0	0	1451	281	1.84	0.34
MEGAHIT_K107_mapped	472	347	386	329.85	0	0	0	986	206	1.14	0.31
MEGAHIT_K117_mapped	268	379	408	379.82	1	0	0	1032	106	0.59	0.24
MEGAHIT_K127_mapped	188	395	418	395.75	0	0	0	984	79	0.46	0.2
after removing contigs without read support
MEGAHIT_K37filtered_mapped	6462	873	1038	665.78	1196	0	0	5169	2912	87.45	2.55
MEGAHIT_K47filtered_mapped	5395	1229	1492	842.9	1538	0	0	6914	1821	91.18	2.93
MEGAHIT_K57filtered_mapped	7843	752	910	588.67	1078	0	0	5324	2649	89.41	4.58
MEGAHIT_K67filtered_mapped	11522	390	449	373.45	190	0	0	4999	5292	79.37	5.76
MEGAHIT_K77filtered_mapped	7539	308	337	319.35	11	0	0	1606	5362	44.05	2.06
MEGAHIT_K87filtered_mapped	2279	307	325	322.68	8	0	0	1607	1668	11.17	0.54
MEGAHIT_K97filtered_mapped	607	352	382	364.32	4	0	0	1451	281	1.84	0.34
MEGAHIT_K107filtered_mapped	472	347	386	329.85	0	0	0	986	206	1.14	0.31
MEGAHIT_K117filtered_mapped	268	379	408	379.82	1	0	0	1032	106	0.59	0.24
MEGAHIT_K127filtered_mapped	188	395	418	395.75	0	0	0	984	79	0.46	0.2
after merging the input contigs with SGA
merged_SGA_mapped	9070	1401	1726	1008.09	3068	0	0	8199	780	94.12	61.26
after removing contigs < 1000bp
MEGAHIT_K37_filter_lepra	1196	1495	1664	1514.05	1196	0	0	5169	1081	38.77	0.09
MEGAHIT_K47_filter_lepra	1538	1836	2101	1765.1	1538	0	0	6914	1214	57.88	0.29
MEGAHIT_K57_filter_lepra	1078	1463	1581	1474.64	1078	0	0	5324	981	33.8	0.11
MEGAHIT_K67_filter_lepra	190	1232	1293	1274.95	190	0	0	4999	200	4.68	0
MEGAHIT_K77_filter_lepra	11	1152	1156	1173.91	11	0	0	1606	11	0.23	0
MEGAHIT_K87_filter_lepra	8	1132	1169	1199.75	8	0	0	1607	11	0.12	0
MEGAHIT_K97_filter_lepra	4	1072	1072	1138.75	4	0	0	1451	7	0.06	0.01
MEGAHIT_K107_filter_lepra	0	0	null	NaN	0	0	0	0	0		0
MEGAHIT_K117_filter_lepra	1	1032	1032	1032	1	0	0	1032	3	0.01	0
MEGAHIT_K127_filter_lepra	0	0	null	NaN	0	0	0	0	0		0
merged_SGAfiltered_mapped	3068	2034	2337	1921.81	3068	0	0	8199	905	82.13	35.34
Programs that can create contigs using multiple k-mers (mapped only)
original assemblies
SOAPdenovo2	93329	181	207	210.49	1804	0	0	7021	321	98.17	30.48
IDBA	2629	4106	5196	1423.72	779	0	0	9988	1033	66.52	1.13
MEGAHIT	2720	3489	4197	1578.71	1090	0	0	9972	893	78.71	1.93
SGA	1672	475	498	472.53	3	0	0	1633	1474	15.7	0.29
after removing contigs without read support
SOAPdenovo2	93324	181	207	210.49	1804	0	0	7021	315	98.17	30.47
IDBA	2629	4106	5196	1423.72	779	0	0	9988	1033	66.52	1.13
MEGAHIT	2720	3489	4197	1578.71	1090	0	0	9972	893	78.71	1.93
SGA	1672	475	498	472.53	3	0	0	1633	1474	15.7	0.29
after removing contigs < 1000bp
SOAPdenovo2	1804	1949	2197	1848.37	1804	0	0	7021	1227	66.83	1.19
IDBA	779	5196	5964	3839.06	779	0	0	9988	498	63.2	0.3
MEGAHIT	1090	4042	5131	3267.12	1090	0	0	9972	640	72.99	0.75
SGA	3	1126	1633	1291.67	3	0	0	1633	6	0.06	0

## Sheet: OBS137_paired
Pipeline with SOAPdenovo2 in the first layer
K	# contigs	N50	N90	avg contig length	>=1000	>=10 000	>=100 000	longest contig	# gaps	% covered >=1X	% covered >=2X
SOAP_K37	3627123	57	75	60.05	352	0	0	2313
SOAP_K47	1516110	67	85	73.36	1917	0	0	5450
SOAP_K57	689639	82	106	89.65	1678	2	0	11623
SOAP_K67	308428	107	135	109.42	591	0	0	5751
SOAP_K77	136442	113	154	119.3	53	0	0	7990
SOAP_K87	29859	132	175	135.64	20	0	0	2571
SOAP_K97	1671	137	183	156.49	1	0	0	1037
SOAP_K107	0	0	null	NaN	0	0	0	0
SOAP_K117	0	0	null	NaN	0	0	0	0
SOAP_K127	0	0	null	NaN	0	0	0	0
after removing contigs without read support
SOAP_K37filtered	3275006	63	75	62.26	352	0	0	2313
SOAP_K47filtered	1381205	71	91	75.63	1917	0	0	5450
SOAP_K57filtered	644836	86	111	91.7	1678	2	0	11623
SOAP_K67filtered	300710	110	135	110.43	591	0	0	5751
SOAP_K77filtered	135856	114	154	119.47	53	0	0	7990
SOAP_K87filtered	29853	132	175	135.64	20	0	0	2571
SOAP_K97filtered	1671	137	183	156.49	1	0	0	1037
SOAP_K107filtered	0	0	null	NaN	0	0	0	0
SOAP_K117filtered	0	0	null	NaN	0	0	0	0
SOAP_K127filtered	0	0	null	NaN	0	0	0	0
after merging the input contigs with SGA
merged_SGA	462041	115	135	116.17	3344	8	0	14378
after removing contigs < 1000bp
merged_SGAfiltered	3344	2309	2735	2100.04	3344	8	0	14378
contigs that could be mapped against the reference tenome of Mycobacterium leprae TN
asembly using different k-mers
SOAP_K37_mapped	305269	70	75	64.61	169	0	0	2313	740	97.56	31.91
SOAP_K47_mapped	175210	87	95	87.67	1385	0	0	5450	1029	97.27	13.41
SOAP_K57_mapped	101798	115	135	115.78	945	0	0	4711	2439	94.43	11.02
SOAP_K67_mapped	48724	146	247	150.85	90	0	0	3353	5990	73.84	8.46
SOAP_K77_mapped	26235	154	155	132.72	6	0	0	1165	2893	22.05	4.17
SOAP_K87_mapped	4076	175	175	149.66	4	0	0	1365	298	2.87	2.1
SOAP_K97_mapped	56	358	404	345.77	0	0	0	664	48	0.22	0.05
SOAP_K107_mapped	0	0	null	NaN	0	0	0	0	0	0.22	0
SOAP_K117_mapped	0	0	null	NaN	0	0	0	0	0	0.22	0
SOAP_K127_mapped	0	0	null	NaN	0	0	0	0	0	0.22	0
after removing contigs without read support
SOAP_K37filtered_mapped	282812	72	75	66.57	169	0	0	2313	752	97.55	31.89
SOAP_K47filtered_mapped	167278	89	95	89.47	1385	0	0	5450	1023	97.27	13.4
SOAP_K57filtered_mapped	100969	115	149	116.25	945	0	0	4711	2442	94.42	11.02
SOAP_K67filtered_mapped	48707	146	247	150.88	90	0	0	3353	5998	73.85	8.46
SOAP_K77filtered_mapped	26235	154	155	132.72	6	0	0	1165	2892	22.03	4.17
SOAP_K87filtered_mapped	4076	175	175	149.66	4	0	0	1365	293	2.85	2.06
SOAP_K97filtered_mapped	56	358	404	345.77	0	0	0	664	48	0.22	0.05
SOAP_K107filtered_mapped	0	0	null	NaN	0	0	0	0	0	0.22	0
SOAP_K117filtered_mapped	0	0	null	NaN	0	0	0	0	0	0.22	0
SOAP_K127filtered_mapped	0	0	null	NaN	0	0	0	0	0	0.22	0
after merging the input contigs with SGA
merged_SGA_mapped	58269	493	823	205.29	2065	2	0	10827	603	96.81	47.11
after removing contigs < 1000bp
SOAP_K37filtered	169	1171	1228	1215.17	169	0	0	2313	171	4.41	0
SOAP_K47filtered	1385	1719	1960	1704.32	1385	0	0	5450	1178	50.44	0.17
SOAP_K57filtered	945	1410	1523	1425.43	945	0	0	4711	878	28.81	0.07
SOAP_K67filtered	90	1210	1293	1276.83	90	0	0	3353	95	2.34	0
SOAP_K77filtered	6	1066	1066	1069.67	6	0	0	1165	7	0.12	0
SOAP_K87filtered	4	1063	1063	1126.25	4	0	0	1365	6	0.06	0
SOAP_K97filtered	0	0	null	NaN	0	0	0	0	0	0	0
SOAP_K107filtered	0	0	null	NaN	0	0	0	0	0	0	0
SOAP_K117filtered	0	0	null	NaN	0	0	0	0	0	0	0
SOAP_K127filtered	0	0	null	NaN	0	0	0	0	0	0	0
merged_SGAfiltered_mapped	2065	2274	2644	2087.97	2065	2	0	10827	947	79.68	11.73
Pipeline with MEGAHIT in the first layer
K	# contigs	N50	N90	avg contig length	>=1000	>=10 000	>=100 000	longest contig	# gaps	% covered >=1X	% covered >=2X
MEGAHIT_K37	45710	309	365	327.17	886	0	0	3271
MEGAHIT_K47	34796	381	533	390.93	1998	0	0	6131
MEGAHIT_K57	30089	403	556	396.52	1702	0	0	8607
MEGAHIT_K67	29534	323	378	334.75	540	0	0	7538
MEGAHIT_K77	15555	298	324	311.57	49	1	0	11289
MEGAHIT_K87	3987	317	344	328.21	23	0	0	2613
MEGAHIT_K97	449	323	346	321.54	2	0	0	1061
after removing contigs without read support
MEGAHIT_K37filtered	45710	309	365	327.17	886	0	0	3271
MEGAHIT_K47filtered	34796	381	533	390.93	1998	0	0	6131
MEGAHIT_K57filtered	30089	403	556	396.52	1702	0	0	8607
MEGAHIT_K67filtered	29534	323	378	334.75	540	0	0	7538
MEGAHIT_K77filtered	15555	298	324	311.57	49	1	0	11289
MEGAHIT_K87filtered	3987	317	344	328.21	23	0	0	2613
MEGAHIT_K97filtered	449	323	346	321.54	2	0	0	1061
after merging the input contigs with SGA
merged_SGA	31037	770	1025	672.16	4538	4	0	16370
after removing contigs < 1000bp
merged_SGAfiltered	4538	1956	2290	1869.78	4538	4	0	16370
contigs that could be mapped against the reference tenome of Yersinia Pestis CO92
asembly using different k-mers
MEGAHIT_K37_mapped	7293	632	749	528.89	678	0	0	3271	4980	79.4	1.59
MEGAHIT_K47_mapped	5026	1277	1563	881.76	1519	0	0	6131	2014	90.1	2.42
MEGAHIT_K57_mapped	7841	713	862	572.84	968	0	0	4863	2823	88.47	4.4
MEGAHIT_K67_mapped	11274	351	401	346.48	82	0	0	7538	5780	74.08	5.15
MEGAHIT_K77_mapped	4735	285	304	297.81	7	0	0	1403	3719	26.01	0.99
MEGAHIT_K87_mapped	526	311	338	324.12	3	0	0	1515	260	1.53	0.29
MEGAHIT_K97_mapped	84	340	374	335.74	0	0	0	851	51	0.23	0.09
after removing contigs without read support
MEGAHIT_K37filtered_mapped	7293	632	749	528.89	678	0	0	3271	4980	79.4	1.59
MEGAHIT_K47filtered_mapped	5026	1277	1563	881.76	1519	0	0	6131	2014	90.1	2.42
MEGAHIT_K57filtered_mapped	7841	713	862	572.84	968	0	0	4863	2823	88.47	4.4
MEGAHIT_K67filtered_mapped	11274	351	401	346.48	82	0	0	7538	5780	74.08	5.15
MEGAHIT_K77filtered_mapped	4735	285	304	297.81	7	0	0	1403	3719	26.01	0.99
MEGAHIT_K87filtered_mapped	526	311	338	324.12	3	0	0	1515	260	1.53	0.29
MEGAHIT_K97filtered_mapped	84	340	374	335.74	0	0	0	851	51	0.23	0.09
after merging the input contigs with SGA
merged_SGA_mapped	10654	1163	1443	904.57	3047	1	0	11478	752	93.2	70.25
after removing contigs < 1000bp
MEGAHIT_K37_filter_lepra	678	1288	1404	1339.8	678	0	0	3271	669	19.49	0.01
MEGAHIT_K47_filter_lepra	1519	1888	2140	1804.93	1519	0	0	6131	1195	58.49	0.28
MEGAHIT_K57_filter_lepra	968	1424	1559	1451.71	968	0	0	4863	898	30	0.07
MEGAHIT_K67_filter_lepra	82	1210	1332	1335.3	82	0	0	7538	86	2.19	0
MEGAHIT_K77_filter_lepra	7	1132	1187	1144.86	7	0	0	1403	10	0.1	0
MEGAHIT_K87_filter_lepra	3	1053	1515	1196	3	0	0	1515	6	0.05	0
MEGAHIT_K97_filter_lepra	0	0	null	NaN	0	0	0	0	0		0
merged_SGAfiltered_mapped	3047	1877	2160	1805.82	3047	1	0	11478	990	79.19	33.15
Programs that can create contigs using multiple k-mers (mapped only)
original assemblies
SOAPdenovo2	95278	160	176	194.25	1460	0	0	4982	395	97.94	37.16
IDBA	2653	4276	5196	1428.61	780	0	0	9910	1012	67.68	1.15
MEGAHIT	2375	3406	4178	1819.04	1192	0	0	9893	965	82.88	1.43
SGA	15	429	437	440	0	0	0	567	16	0.14	0
after removing contigs without read support
SOAPdenovo2	95271	160	176	194.26	1460	0	0	4982	401	97.94	37.16
IDBA	2653	4276	5196	1428.61	780	0	0	9910	1012	67.68	1.15
MEGAHIT	2375	3406	4178	1819.04	1192	0	0	9893	965	82.88	1.43
SGA	15	429	437	440	0	0	0	567	16	0.14	0
after removing contigs < 1000bp
SOAPdenovo2	1460	1528	1692	1531.96	1460	0	0	4982	1208	45.36	0.5
IDBA	780	5155	5991	3897.34	780	0	0	9910	490	63.53	0.29
MEGAHIT	1192	3919	4795	3113.81	1192	0	0	9893	791	76.8	0.55
SGA	0	0	null	0	0	0	0	0	0	0	0

## Sheet: OBS137_single
Pipeline with SOAPdenovo2 in the first layer
K	# contigs	N50	N90	avg contig length	>=1000	>=10 000	>=100 000	longest contig	# gaps	% covered >=1X	% covered >=2X
SOAP_K37	1998667	54	72	59.37	1649	0	0	5343
SOAP_K47	815133	71	93	76.96	2190	1	0	10109
SOAP_K57	367022	98	115	97.83	1350	2	0	21473
SOAP_K67	177806	128	135	114.97	158	0	0	7979
SOAP_K77	75448	108	152	116.31	25	1	0	11171
SOAP_K87	13191	130	171	136.4	10	0	0	1441
SOAP_K97	754	134	180	158.34	1	0	0	1309
SOAP_K107	0	0	null	NaN	0	0	0	0
SOAP_K117	0	0	null	NaN	0	0	0	0
SOAP_K127	0	0	null	NaN	0	0	0	0
after removing contigs without read support
SOAP_K37filtered	0	0	null	NaN	0	0	0	0
SOAP_K47filtered	802615	72	94	77.39	2190	1	0	10109
SOAP_K57filtered	365682	98	115	97.97	1350	2	0	21473
SOAP_K67filtered	177674	128	135	115.01	158	0	0	7979
SOAP_K77filtered	75443	108	152	116.31	25	1	0	11171
SOAP_K87filtered	13191	130	171	136.4	10	0	0	1441
SOAP_K97filtered	754	134	180	158.34	1	0	0	1309
SOAP_K107filtered	0	0	null	NaN	0	0	0	0
SOAP_K117filtered	0	0	null	NaN	0	0	0	0
SOAP_K127filtered	0	0	null	NaN	0	0	0	0
after merging the input contigs with SGA
merged_SGA	290089	115	143	115.28	2725	9	0	21473
after removing contigs < 1000bp
merged_SGAfiltered	2725	2391	2841	2160.93	2725	9	0	21473
contigs that could be mapped against the reference tenome of Mycobacterium leprae TN
asembly using different k-mers
SOAP_K37_mapped	146782	75	75	80.78	1295	0	0	5343	706	97.76	15.29
SOAP_K47_mapped	97308	95	276	108.68	1492	0	0	9035	1071	97.11	9.48
SOAP_K57_mapped	61416	197	318	140.37	632	0	0	3350	3293	92.1	10.41
SOAP_K67_mapped	31619	214	243	160.59	22	0	0	2690	6320	57.76	6.72
SOAP_K77_mapped	16237	154	155	122.68	2	0	0	2996	1134	9.21	3.57
SOAP_K87_mapped	1653	175	175	149.9	3	0	0	1127	348	2.03	1.23
SOAP_K97_mapped	26	415	492	410.12	0	0	0	722	33	0.16	0.01
SOAP_K107_mapped	0	0	null	NaN	0	0	0	0	0	0	0
SOAP_K117_mapped	0	0	null	NaN	0	0	0	0	0	0	0
SOAP_K127_mapped	0	0	null	NaN	0	0	0	0	0	0	0
after removing contigs without read support
SOAP_K37filtered_mapped	0	0	null	NaN	0	0	0	0	0	0	0
SOAP_K47filtered_mapped	96513	95	284	109.17	1492	0	0	9035	1068	97.11	9.48
SOAP_K57filtered_mapped	61406	197	318	140.38	632	0	0	3350	3289	92.1	10.41
SOAP_K67filtered_mapped	31619	214	243	160.59	22	0	0	2690	6326	57.77	6.72
SOAP_K77filtered_mapped	16237	154	155	122.68	2	0	0	2996	1127	9.2	3.58
SOAP_K87filtered_mapped	1653	175	175	149.9	3	0	0	1127	348	2.03	1.23
SOAP_K97filtered_mapped	26	415	492	410.12	0	0	0	722	33	0.16	0.01
SOAP_K107filtered_mapped	0	0	null	NaN	0	0	0	0	0	0	0
SOAP_K117filtered_mapped	0	0	null	NaN	0	0	0	0	0	0	0
SOAP_K127filtered_mapped	0	0	null	NaN	0	0	0	0	0	0	0
after merging the input contigs with SGA
merged_SGA_mapped	39813	597	945	227.39	1789	0	0	9851	1121	94.54	31.47
after removing contigs < 1000bp
SOAP_K37filtered	0	0	null	NaN	0	0	0	0	0		0
SOAP_K47filtered	1492	1977	2308	1884.02	1492	0	0	9035	1151	60	0.27
SOAP_K57filtered	632	1313	1417	1356	632	0	0	3350	607	18.33	0.03
SOAP_K67filtered	22	1325	1413	1356.95	22	0	0	2690	22	0.6	0
SOAP_K77filtered	2	2996	2996	2024.5	2	0	0	2996	3	0.08	0
SOAP_K87filtered	3	1122	1127	1091.33	3	0	0	1127	5	0.04	0
SOAP_K97filtered	0	0	null	NaN	0	0	0	0	0		0
SOAP_K107filtered	0	0	null	NaN	0	0	0	0	0		0
SOAP_K117filtered	0	0	null	NaN	0	0	0	0	0		0
SOAP_K127filtered	0	0	null	NaN	0	0	0	0	0		0
merged_SGAfiltered_mapped	1789	2103	2459	1968.38	1789	0	0	9851	1097	69.57	5.67
Pipeline with MEGAHIT in the first layer
K	# contigs	N50	N90	avg contig length	>=1000	>=10 000	>=100 000	longest contig	# gaps	% covered >=1X	% covered >=2X
MEGAHIT_K37	46929	307	362	325.67	861	0	0	3271
MEGAHIT_K47	35699	378	520	389.24	2004	0	0	6307
MEGAHIT_K57	30508	404	565	399.09	1792	0	0	8607
MEGAHIT_K67	29771	328	389	340.65	650	1	0	11034
MEGAHIT_K77	16274	300	328	314.51	59	1	0	11289
MEGAHIT_K87	4089	319	345	329.5	21	0	0	4961
MEGAHIT_K97	461	323	347	322.16	2	0	0	1061
after removing contigs without read support
MEGAHIT_K37filtered	46929	307	362	325.67	861	0	0	3271
MEGAHIT_K47filtered	35699	378	520	389.24	2004	0	0	6307
MEGAHIT_K57filtered	30508	404	565	399.09	1792	0	0	8607
MEGAHIT_K67filtered	29771	328	389	340.65	650	1	0	11034
MEGAHIT_K77filtered	16274	300	328	314.51	59	1	0	11289
MEGAHIT_K87filtered	4089	319	345	329.5	21	0	0	4961
MEGAHIT_K97filtered	461	323	347	322.16	2	0	0	1061
after merging the input contigs with SGA
merged_SGA	31755	769	1027	673.21	4589	6	0	11530
after removing contigs < 1000bp
merged_SGAfiltered	4589	1983	2318	1895.82	4589	6	0	11530
contigs that could be mapped against the reference tenome of Yersinia Pestis CO92
asembly using different k-mers
MEGAHIT_K37_mapped	7376	621	739	521.28	654	0	0	3271	5069	79.07	1.59
MEGAHIT_K47_mapped	4940	1321	1605	898.62	1533	0	0	6307	1980	90.21	2.38
MEGAHIT_K57_mapped	7565	759	917	597.03	1056	0	0	4863	2648	89	4.32
MEGAHIT_K67_mapped	11368	362	413	353.83	106	0	0	7538	5593	76.09	5.45
MEGAHIT_K77_mapped	5040	287	307	300.53	8	0	0	1404	3923	28.02	1.09
MEGAHIT_K87_mapped	543	312	338	324.19	2	0	0	1515	265	1.61	0.31
MEGAHIT_K97_mapped	86	339	368	337.73	0	0	0	851	48	0.23	0.09
after removing contigs without read support
MEGAHIT_K37filtered_mapped	7376	621	739	521.28	654	0	0	3271	5069	79.07	1.59
MEGAHIT_K47filtered_mapped	4940	1321	1605	898.62	1533	0	0	6307	1980	90.21	2.38
MEGAHIT_K57filtered_mapped	7565	759	917	597.03	1056	0	0	4863	2648	89	4.32
MEGAHIT_K67filtered_mapped	11368	362	413	353.83	106	0	0	7538	5593	76.09	5.45
MEGAHIT_K77filtered_mapped	5040	287	307	300.53	8	0	0	1404	3923	28.02	1.09
MEGAHIT_K87filtered_mapped	543	312	338	324.19	2	0	0	1515	265	1.61	0.31
MEGAHIT_K97filtered_mapped	86	339	368	337.73	0	0	0	851	48	0.23	0.09
after merging the input contigs with SGA
merged_SGA_mapped	10753	1171	1461	909.38	3104	1	0	11478	741	93.32	71.06
after removing contigs < 1000bp
MEGAHIT_K37_filter_lepra	654	1277	1370	1329.56	654	0	0	3271	642	18.65	0.02
MEGAHIT_K47_filter_lepra	1533	1920	2158	1827.88	1533	0	0	6307	1209	59.79	0.28
MEGAHIT_K57_filter_lepra	1056	1468	1592	1482.84	1056	0	0	4863	965	33.43	0.09
MEGAHIT_K67_filter_lepra	106	1198	1273	1297.08	106	0	0	7538	109	2.79	0
MEGAHIT_K77_filter_lepra	8	1157	1187	1154.5	8	0	0	1404	11	0.12	0
MEGAHIT_K87_filter_lepra	2	1515	1515	1284	2	0	0	1515	3	0.04	0
MEGAHIT_K97_filter_lepra	0	0	null	NaN	0	0	0	0	0		0
merged_SGAfiltered_mapped	3104	1884	2168	1816.74	3104	1	0	11478	967	80.3	34.73
Programs that can create contigs using multiple k-mers (mapped only)
original assemblies
SOAPdenovo2	70003	164	188	212.4	1745	0	0	8641	382	98.1	22.39
IDBA	2738	4110	5039	1415.46	802	0	0	9901	1007	68.77	1.21
MEGAHIT	2355	3473	4323	1827.9	1165	0	0	9892	954	82.07	1.41
SGA	8	437	448	455.88	0	0	0	562	9	0.07	0
after removing contigs without read support
SOAPdenovo2	70003	164	188	212.4	1745	0	0	8641	382	98.1	22.39
IDBA	2738	4110	5039	1415.46	802	0	0	9901	1007	68.77	1.21
MEGAHIT	2355	3473	4323	1827.9	1165	0	0	9892	954	82.07	1.41
SGA	8	437	448	455.88	0	0	0	562	9	0.07	0
after removing contigs < 1000bp
SOAPdenovo2	1745	2263	2631	2098.93	1745	0	0	8641	1034	75.38	1.39
IDBA	802	5039	5911	3858.94	802	0	0	9901	484	64.54	0.32
MEGAHIT	1165	4013	4975	3171.93	1165	0	0	9892	783	76.22	0.53
SGA	0	0	null	0	0	0	0	0	0	0	0
